# Supplementary material for: Long-Term Environmental Methylmercury Exposure Is Associated with Peripheral Neuropathy and Cognitive Impairment among an Amazon Indigenous Population
Source: Toxics. 2024 Mar 12;12(3):212. doi: 10.3390/toxics12030212 (PMC11154458; doi:10.3390/toxics12030212)
Supplement: Supplementary file 1 [file toxics-12-00212-s001.zip]

Archive with 1 entries (1 files):
- toxics-2867152-suppplementary.pdf
